# Supplementary material for: Complete Genome Sequence of the Polysaccharide-Degrading Rumen Bacterium Pseudobutyrivibrio xylanivorans MA3014 Reveals an Incomplete Glycolytic Pathway
Source: Genome Biol Evol. 2020 Aug 8;12(9):1566–72. doi: 10.1093/gbe/evaa165 (PMC7523725; doi:10.1093/gbe/evaa165)
Supplement: evaa165_Supplementary_Data [file evaa165_supplementary_data.xlsx]

## Sheet: S1
Table S1. Classification and general features of the rumen bacterium P. xylanivorans MA3014.
Property	Term
Current classification	Domain: Bacteria
	Phylum: Firmicutes
	Class: Clostridia
	Order: Clostridiales
	Family: Lachnospiraceae
	Genus: Pseudobutyrivibrio
	Species: xylanivorans
	Type strain: No
	Strain: MA3014
Gram stain	Positive
Cell shape	Rod
Motility	Non-motile
Sporulation	Not reported
Temperature range	37-39°C
Optimum temperature	39°C
pH range; Optimum	6.0-7.0; 6.4
Carbon source	Variety of carbohydrates
Energy metabolism	Fermentative metabolism
Habitat	Bovine rumen
Salinity	Not reported
Oxygen requirement	Anaerobic
Biotic relationship	Symbiont of ruminants
Pathogenicity	Non-pathogen
Geographic location	Ruakura, Hamilton, New Zealand
Sample collection time	2009-05-01
Latitude	-37.77 (37°46'28"S)
Longitude	+175.31 (175°18'31"E)
Altitude	40 m

## Sheet: S2
Table S2. Carbon source utilization and fermentation end product profiles of P. xylanivorans MA3014 and Mz 5T.
		MA3014	Mz 5T (DSM 14809)d
Monosaccharidesa
Arabinose		+
Fructose		++
Galactose		++
Glucose		++	++
Mannose		+	+
Rhamnose		-	-
Ribose		-
Xylose		++	++
Disaccharidesa
Cellobiose		++	++
Lactose		+	+
Maltose		++	++
Melibiose		++
Sucrose		++	++
Trisaccharidesa
Melezitose		-	+
Raffinose		++	-
Trehalose		-	-
Sugar Alcoholsa
myo-Inositol		-	-
Mannitol		-	-
Sorbitol		-	-
Glycosidesa
Amygdalin		++
Esculin		-	+
Rutin		-
Salicin		-	+
Insoluble Substrates (mM)b
Cellulose		0	-
Dextrin		2
Inulin		0	-
Starch		4.7	+
Pectin		0
Xylan		1.2	++
Fermentation End Product Profile (mM)c
Lactate		8.2	5.45
Formate		4.3	7.55
Acetate		0	0
Propionate		0.1	0
n-Butyrate		5.4	8.8
Succinate		0	0.1
aΔOD600nm readings of 0.5-1.0 were scored as ++, 0.2-0.5 scored as +, and 0-0.2 scored as -. bFermentation end products measuring growth on insoluble substrates are expressed as the average of the total VFA concentrations (mM) of triplicate cultures with background inoculum and insoluble substrate VFAs in media controls subtracted. cEnd product profile for MA3014 are expressed as the average VFA …

## Sheet: S3
Table S3. Genes encoding predicted polysaccharide degrading enzymes in the P. xylanivorans MA3014 genome.
Locus tag	Name	Annotation	Size (aa)	CAZy Familya	Binding domains	Accession
FXF36_05995	bgl1A	6-phospho-β-glucosidaseb	482	GH1		QFJ54441
FXF36_08090	bgl1B	6-phospho-β-glucosidaseb	478	GH1		QFJ54814
FXF36_15855	bglB	β-glucosidaseb	434	GH1		QFJ56388
FXF36_04125	bga2A	β-galactosidaseb	1005	GH2	DUF4981	QFJ54115
FXF36_06510	bga2B	β-galactosidaseb	792	GH2		QFJ54527
FXF36_13515	bga2C	β-galactosidaseb	819	GH2		QFJ55827
FXF36_02110	gh2B	glycoside hydrolase family 2b	584	GH2		QFJ53747
FXF36_06520	bgl3A	β-glucosidaseb	1050	GH3	Fibronectin type III-like	QFJ54529
FXF36_07215	bgl3B	β-glucosidaseb	801	GH3	Fibronectin type III-like	QFJ54659
FXF36_07920	bgl3C	β-glucosidaseb	914	GH3	C-terminal TMH, Fibronectin type III-like	QFJ54781
FXF36_09525	bgl3D	β-glucosidaseb	367	GH3		QFJ55085
FXF36_09880	bgl3E	β-glucosidaseb	713	GH3	Fibronectin type III-like	QFJ55150
FXF36_09945	bgl3F	β-glucosidaseb	938	GH3	Fibronectin type III-like	QFJ55162
FXF36_10090	bgl3G	β-glucosidaseb	999	GH3	C-terminal TMH, Fibronectin type III-like	QFJ55185
FXF36_10740	bgl3H	β-glucosidaseb	803	GH3	Fibronectin type III-like	QFJ55305
FXF36_14305	bgl3I	β-glucosidaseb	975	GH3	C-terminal TMH, Fibronectin type III-like	QFJ55979
FXF36_14315	bgl3J	β-glucosidaseb	786	GH3	Fibronectin type III-like	QFJ55981
FXF36_15770	bgl3K	β-glucosidaseb	981	GH3	C-terminal TMH, Fibronectin type III-like	QFJ56371
FXF36_05140	bhx3A	β-N-acetylhexosaminidase	612	GH3	C-terminal TMH	QFJ54286
FXF36_01895	cel5A	endo-1,4-β-glucanaseb	587	GH5	CBM2a	QFJ53706
FXF36_09750	cel5B	endo-1,4-β-glucanase/xylanaseb	438	GH5	C-terminal TMH	QFJ55125
FXF36_09920	xyn8A	reducing end xylose-releasing exo-oligoxylanaseb	375	GH8		QFJ55157
FXF36_01875	cel9A	cellodextrinaseb	758	GH9	CelD, CBM4	QFJ53702
FXF36_01900	cel9B	cellodextrinaseb	828	GH9	CBM3, CBM2	QFJ53707
FXF36_06140	cel9C	cellodextrinaseb	545	GH9	CelD	QFJ54468
FXF36_14365	xyn10A	endo-1,4-β-xylanaseb	1295	GH10	CBM9	QFJ55990
FXF36_08290	xyn10B	endo-1,4-β-xylanaseb	694	GH10	CBM13, CBM2	QFJ54853
FXF36_04695	glgB1	1,4-α-glucan branching enzymeb	631	GH13	CBM48	QFJ54217
FXF36_00690	amy13A	α-amylaseb	545	GH13		QFJ53492
FXF36_04650	amy13B	α-amylaseb	445	GH13		QFJ54210
FXF36_06190	amy13C	α-amylaseb	542	GH13	CBM34	QFJ54478
FXF36_08785	amy13D	α-amylaseb	677	GH13	CBM34	QFJ54948
FXF36_11320	amy13E	α-amylaseb	607	GH13	CBM26	QFJ55411
FXF36_11600	glgX1	glycogen debranching enzymeb	623	GH13	CBM48	QFJ55466
FXF36_07090	suc13P	sucrose phosphorylaseb	548	GH13		QFJ54635
FXF36_06220	lic16A	endo-1,3(4)-β-glucanaseb	257	GH16		QFJ54482
FXF36_07350	lic16B	endo-1,3(4)-β-glucanaseb	1182	GH16	CBM4, CBM4	QFJ54684
FXF36_04060	chi18A	chitinaseb	578	GH18		QFJ54102
FXF36_02815	ltgA	peptidoglycan lytic transglycosylase	227	GH23		QFJ53874
FXF36_03440	lyc25A	lysozymeb	881	GH25		QFJ53990
FXF36_05880	lyc25B	lysozymeb	488	GH25	C-terminal TMH, CW	QFJ54419
FXF36_07355	lyc25C	lysozymeb	545	GH25		QFJ54685
FXF36_12920	lyc25D	lysozymeb	332	GH25		QFJ55717
FXF36_01010	gh27A	glycoside hydrolase family 27b	428	GH27		QFJ53547
FXF36_02715	fuc29A	α-L-fucosidase	492	GH29		QFJ53856
FXF36_06800	gh31A	glycoside hydrolase family 31b	748	GH31		QFJ54579
FXF36_10015	gh31B	glycoside hydrolase family 31b	750	GH31		QFJ55176
FXF36_06560	scr32A	sucrose-6-phosphate hydrolaseb	492	GH32		QFJ54537
FXF36_10905	scr32B	sucrose-6-phosphate hydrolaseb	494	GH32		QFJ56242
FXF36_02630	bga35A	β-galactosidaseb	718	GH35		QFJ53840
FXF36_06585	aga36A	α-galactosidaseb	730	GH36		QFJ54542
FXF36_07065	aga36B	α-galactosidaseb	734	GH36		QFJ54630
FXF36_13505	aga36C	α-galactosidaseb	778	GH36		QFJ55825
FXF36_08065	bga42A	β-galactosidaseb	682	GH42		QFJ54810
FXF36_02650	xsa43A	xylosidase/arabinofuranosidase and esterase	512	GH43		QFJ56176
FXF36_06170	xsa43B	xylosidase/arabinofuranosidaseb	324	GH43		QFJ54474
FXF36_06310	xsa43C	β-xylosidaseb	1295	GH43		QFJ54499
FXF36_08285	xsa43D	xylosidase/arabinofuranosidaseb	790	GH43	GH43, CBM6, CBM13, CBM2	QFJ54852
FXF36_09890	xsa43E	β-xylosidase	516	GH43		QFJ55151
FXF36_09935	xsa43F	xylosidase/arabinofuranosidaseb	1191	GH43	CBM61, CBM61	QFJ55160
FXF36_10220	xsa43G	xylosidase/arabinofuranosidaseb	515	GH43		QFJ55211
FXF36_10230	xsa43H	xylosidase/arabinofuranosidaseb	510	GH43		QFJ55213
FXF36_10235	xsa43I	xylosidase/arabinofuranosidaseb	318	GH43		QFJ55214
FXF36_12770	xsa43J	xylosidase/arabinofuranosidaseb	498	GH43		QFJ55687
FXF36_01935	arf51A	α-L-arabinofuranosidase	502	GH51		QFJ53714
FXF36_10265	arf51B	α-L-arabinofuranosidaseb	506	GH51		QFJ55217
FXF36_02635	agn53A	arabinogalactan endo-1,4-β-galactosidaseb	965	GH53	Big4	QFJ53841
FXF36_07220	mal77A	4-α-glucanotransferaseb	507	GH77		QFJ54660
FXF36_06540	rha78A	α-L-rhamnosidaseb	762	GH78	CBM67	QFJ54533
FXF36_10725	rha78B	α-L-rhamnosidase	863	GH78		QFJ55302
FXF36_15870	rha78C	α-L-rhamnosidase	887	GH78		QFJ56391
FXF36_07210	cbp94A	cellobiose phosphorylase	905	GH94		QFJ54658
FXF36_08770	cbp94B	cellobiose phosphorylaseb	811	GH94		QFJ54945
FXF36_09960	cbp94C	cellobiose phosphorylase	903	GH94		QFJ55165
FXF36_04985	pga114A	endo-α-1,4-polygalactosaminidaseb	275	GH114	(also hits GH166)	QFJ54257
FXF36_14370	gh115A	α-glucuronidaseb	970	GH115		QFJ55991
FXF36_07060	arf127A	β-L-arabinofuranosidaseb	653	GH127		QFJ54629
FXF36_05970	aglA	amylo-α-1,6-glucosidase	702	GH133		QFJ54436
FXF36_04775	est1A	feruloyl esteraseb	421	CE1	CBM2	QFJ54230
FXF36_01200	est1C	feruloyl esterase	154	CE1		QFJ53578
FXF36_15685	est1D	feruloyl esteraseb	231	CE1		QFJ56355
FXF36_15790	est1D	feruloyl esterase	331	CE1		QFJ56375
FXF36_11835	est4A	polysaccharide deacetylaseb	284	CE4		QFJ56249
FXF36_08310	nagA	N-acetylglucosamine-6-phosphate deacetylaseb	368	CE9		QFJ54856
FXF36_00840		carboxyl/acetyl esteraseb	302	CE10		QFJ53516
FXF36_01890		carboxyl/acetyl esterase	347	CE10		QFJ53705
FXF36_05555		carboxyl/acetyl esterase	332	CE10		QFJ54358
FXF36_09805		carboxyl/acetyl esterase	329	CE10		QFJ55136
FXF36_10935		carboxyl/acetyl esterase	298	CE10		QFJ55339
FXF36_03410	est14A	N-acetylglucosaminyl deacetylaseb	220	CE14		QFJ53985
FXF36_08995	est14B	N-acetylglucosaminyl deacetylase	349	CE14		QFJ54987
FXF36_06805		fibronectin type III domain-containing protein	1849	CBM32		QFJ54580
FXF36_15590		glycosyl transferase family 2b	320	GT2		QFJ56336
FXF36_15495		glycosyl transferase family 2b	316	GT2		QFJ56320
FXF36_14835		glycosyl transferase family 2b	613	GT2		QFJ56066
FXF36_14770		glycosyl transferase family 2b	362	GT2		QFJ56055
FXF36_13690		glycosyl transferase family 2b	272	GT2		QFJ55862
FXF36_03380		glycosyl transferase family 2b	273	GT2		QFJ53979
FXF36_03330		glycosyl transferase family 2b	317	GT2		QFJ53969
FXF36_03035		glycosyl transferase family 2b	349	GT2		QFJ53913
FXF36_01525		glycosyl transferase family 2b	410	GT2		QFJ53641
FXF36_01395		glycosyl transferase family 2b	338	GT2		QFJ53616
FXF36_02205		glycosyl transferase family 2b	269	GT2		QFJ53765
FXF36_02975		glycosyl transferase family 2b	321	GT2		QFJ53902
FXF36_02980		glycosyl transferase family 2b	294	GT2		QFJ53903
FXF36_03010		glycosyl transferase family 2b	321	GT2		QFJ53908
FXF36_03030		glycosyl transferase family 2b	312	GT2		QFJ53912
FXF36_03290		glycosyl transferase family 2b	345	GT2		QFJ53961
FXF36_03525		glycosyl transferase family 2b	621	GT2		QFJ54006
FXF36_09025		glycosyl transferase family 2b	365	GT2		QFJ54993
FXF36_13660		glycosyl transferase family 2b	200	GT2		QFJ55856
FXF36_13675		glycosyl transferase family 2b	116	GT2		QFJ55859
FXF36_14820		glycosyl transferase family 2b	504	GT2		QFJ56064
FXF36_14830		glycosyl transferase family 2b	323	GT2		QFJ56065
FXF36_15230		glycosyl transferase family 2b	313	GT2		QFJ56138
FXF36_15435		glycosyl transferase family 2b	315	GT2		QFJ56309
FXF36_15610		glycosyl transferase family 2b	310	GT2		QFJ56340
FXF36_03015		glycosyl transferase family 2	962	GT2,GT14,GT2		QFJ53909
FXF36_15060		glycosyl transferase family 2	822	GT2,GT2		QFJ56109
FXF36_02180		glycosyl transferase family 4	1209	GT4		QFJ53761
FXF36_03045		glycosyl transferase family 4b	376	GT4		QFJ53915
FXF36_03345		glycosyl transferase family 4b	386	GT4		QFJ53972
FXF36_03385		glycosyl transferase family 4b	398	GT4		QFJ53980
FXF36_03510		glycosyl transferase family 4b	343	GT4		QFJ54003
FXF36_10330		glycosyl transferase family 4	498	GT4		QFJ55228
FXF36_13685		glycosyl transferase family 4	322	GT4		QFJ55861
FXF36_14925		glycosyl transferase family 4b	403	GT4		QFJ56084
FXF36_15365		glycosyl transferase family 4b	431	GT4		QFJ56295
FXF36_15380		glycosyl transferase family 4b	350	GT4		QFJ56298
FXF36_15415		glycosyl transferase family 4b	401	GT4		QFJ56305
FXF36_03040		glycosyl transferase GT4/GT2	704	GT4,GT2		QFJ53914
FXF36_14935		glycosyl transferase family 4	568	GT4,GT4		QFJ56086
FXF36_12220	glgA	glycogen synthase ADP-glucose type	482	GT5		QFJ55584
FXF36_02175		glycosyl transferase family 8	419	GT8		QFJ53760
FXF36_10335		glycosyl transferase family 8	446	GT8		QFJ55229
FXF36_15500	gcnt2	β-1,6-N-acetylglucosaminyltransferase	283	GT14		QFJ56321
FXF36_03765	murG	Und-PP-MurAc-pentapeptide β-N-acetylglucosaminyltransferase	353	GT28		QFJ54048
FXF36_03025		glycosyl transferase family 32b	248	GT32		QFJ53911
FXF36_06660	glgP1	glycogen or starch phosphorylaseb	817	GT35		QFJ54554
FXF36_15115	glgP2	glycogen or starch phosphorylaseb	749	GT35		QFJ56120
FXF36_07615		glycosyl transferase family 51b	861	GT51		QFJ54720
FXF36_09380		glycosyl transferase family 51b	739	GT51		QFJ55061
FXF36_03165		glycosyl transferase family 87	859	GT87		QFJ53936
FXF36_03180		glycosyl transferase family 87	1009	GT87		QFJ53939
FXF36_03220		glycosyl transferase family 87	864	GT87		QFJ53947
FXF36_14765	gfsA	β-1,3-galactofuranosyltransferase	280	GT111		QFJ56054
aCAZy descriptions and classifications compiled from the CAZy database (Cantarel et al. 2003). bIndicates homologues in the P. xylanivorans Mz 5T (DSM 14809) draft genome. Genes encoding predicted secreted polysaccharide degrading enzymes are in bold.
